# Supplementary material for: Effectiveness of Direct Laser Interference Patterning and Peptide Immobilization on Endothelial Cell Migration for Cardio-Vascular Applications: An In Vitro Study
Source: Nanomaterials (Basel). 2022 Apr 5;12(7):1217. doi: 10.3390/nano12071217 (PMC9002369; doi:10.3390/nano12071217)
Supplement: Supplementary file 1 [file nanomaterials-12-01217-s001.zip]

Archive with 1 entries (1 files):
- nanomaterials-1549460-supplementary.pdf
